# Supplementary material for: Can choices between alternative hip prostheses be evidence based? a review of the economic evaluation literature
Source: Cost Eff Resour Alloc. 2010 Oct 29;8:20. doi: 10.1186/1478-7547-8-20 (PMC2984411; doi:10.1186/1478-7547-8-20)
Supplement: Additional file 3 — Table S1. Summary of economic studies comparing hip prostheses Excel Table reporting key findings from the critical appraisal of included studies. [file 1478-7547-8-20-S3.XLS]

## Sheet: Table 1
Study	Country	Study Design	Interventions	Time horizon	Perspective	Currency & price year	Outcome measure	Modelling	Sponsor	Source of cost & resource use data	Source of effectiveness data
Baxter 1999	UK	CEA	charnley v alternative	20 years	health care system	UK £ 1994	survival rate for prosthesis	Deterministic model: differential life expectancies between prostheses	NHS R &D HTA Programme	Primary study – 2 UK hospitals	Revision rates – published sources
Boardman 1997	USA	cost analysis	hybrid v cementless	-	health care system	US $ 1988	comparison of hospital costs and reimbursement	-	-	Local hospital data (billing sheets), Hospital medical centre-patient records	-
Briggs 2004	UK/Sweden	CUA	charnley v spectron	60 years	health care system	UK £ 2000/1	QALY/ICER	probabilistic decision model	Part funded by Smith & Nephew	NHS reference costs	Revision rates - Swedish hip register & QALYS - EQ-5D† from local study
Daellenbach 1990	New Zealand	CEA	cemented v cementless	Lifetime horizon	health care system	NZ $ 1985	survival rate for prosthesis	deterministic model: differential life expectancies between prostheses	-	Costing records	Life-tables & Revision rates - published sources
Faulkner 1998	UK	Critical review, CEA	cemented, cementless & hybrid	20 years	health care system	UK £	survival rate for prosthesis	deterministic model: differential life expectancies between prostheses	NHS R &D HTA programme	Primary study – 2 UK hospitals	Mortality data –ONS‡ England and Wales & Revision rates - published sources
Fitzpatrick 1998	UK	Systematic Review, CUA	charnley v new prosthesis	60 years	health care system	UK £	QALY/ICER	probabilistic decision model	NHS R &D HTA Programme	Primary data – local study & published sources	QALY estimates and revision rates – published sources
Gillespie 1995	Sweden/Australia	CEA	hypothetical: standard v new prosthesis	20 years?	health care system	US $	survival rate for prosthesis	deterministic model: differential life expectancies between prostheses	-	Local Health records, Australian bureau of statistics & published sources	Revision rates – primary review study
Givon 1998	Israel	CUA	Cemented//hybrid and cementless with and without HA coating	9 years	Health care system	US $ 1994	Cost/QALY	-	-	DRG used for estimating costs & single study	Single study – secondary care
Marinelli 2008	Italy	CEA	cemented v cementless	5 years	health care system	Euro 2006	QALY/ICER	Probabilistic decision model	-	Local clinical database	Mortality rates – life table, Revision rates - local register & Utiliities - published sources
Metz 1998	International/USA	cost analysis	cemented v cementless	-	health care system	US $ 1996	total cost of intervention	-	-	Survey data from surgeons	-
Murray 1995	UK	cost analysis	cemented v cementless	-	health care system	UK £ 1994	price of prosthesis	-	Biomet Ltd	Survey of prosthesis manufacturers	Revision rates from published sources
Pingsmann 1998	Germany	cost analysis	cemented v cementless	-	health care system	DM	total cost of intervention	-	-	Patient records	-
Pynsent 1996	UK	Critical review, CEA	cemented, cementless & hybrid	20 years?	health care system	UK £	survival rate for prosthesis	deterministic model: differential life expectancies between prostheses	-	-	ONS mortality data & revision rates, published sources
Scheerlink 2004	Belgium	cost analysis	Dacup, CPT/Duraloc, Vectra/ZCA & Others	-	health care system	Euro 2001/2	total hospital cost	-	-	Local study – discharge summary	HR-QoL questionnaires pre and post-operative
Spiegelhalter 2003	UK	CUA	charnley v alternative	60 years	health care system	UK £	QALY/ICER	probabilistic decision model	MRC grant	Published sources	Revision rates – Swedish hip register, Mortality rates - UK & QALYs - published sources
Yates 2006	UK	cost analysis	cemented v cementless	-	health care system	UK £ 2003/4	total cost of prosthesis	-	-	Prosthesis prices - manufacturers	-
Unnanuntana 2009	USA	Cost analysis	Cemented/cementless/hybrid	-	Health care system	US $ 2008?	Mean cost femoral stem	-	-	3 academic medical centres	-
†EQ-5D is a standardised instrument for use as a measure of health outcome,
‡ ONS – UK Office for National Statistics
