# Supplementary material for: Can choices between alternative hip prostheses be evidence based? a review of the economic evaluation literature
Source: Cost Eff Resour Alloc. 2010 Oct 29;8:20. doi: 10.1186/1478-7547-8-20 (PMC2984411; doi:10.1186/1478-7547-8-20)
Supplement: Additional file 4 — Table S2. Risk of Bias in effectiveness evidence Excel table reporting the risk of bias evaluation of the studies. [file 1478-7547-8-20-S4.XLS]

## Sheet: Table 3
Item	Baxter 1999	Boardman 1997	Briggs 2004	Daellenbach 1990	Faulkner 1998	Fitzpatrick 1998	Gillespie 1995	Givon 1998	Marinelli 2008	Metz 1998	Murray 1995	Pingsmann 1998	Pynsent 1996	Scheerlink 2004	Spiegelhalter 2003	Unnanuntana 2009	Yates 2006
Assigned to treatment adequately concealed prior to allocation?	0	0	0	0	0	0	0	0	0	0	0	0	0	0	0	1	0
Outcomes of participants who withdrew described and included in analysis?	0	0	0	0	0	0	0	0	0	0	0	0	0	0	0	0	0
Outcome assessors blinded to treatment status?	0	0	0	0	0	0	0	0	0	0	0	0	0	0	0	0	0
Treatment and control compatible at entry?	0	0	0	0	0	0	0	0	0	0	0	0	0	0	0	1	0
Participants blind to assignment status after allocation?	0	0	0	0	0	0	0	0	0	0	0	0	0	0	0	0	0
Treatment providers blind to assignment status?	0	0	0	0	0	0	0	0	0	0	0	0	0	0	0	0	0
Were care programmes other than trial options, identical?	0	0	1	0	0	0	1	0	0	0	0	0	0	0	0	1	0
Inclusion and Exclusion criteria clearly defined?	0	2	0	0	2	2	0	1	0	0	0	0	0	1	0	0	0
Interventions clearly defined?	2	1	2	1	2	2	0	2	1	0	0	1	0	1	1	1	1
Outcome measures used clearly defined?	2	1	2	1	2	2	0	2	1	1	1	1	0	1	1	2	0
Diagnostic tests used in outcome assessment clinically useful?	0	0	0	0	0	0	0	0	0	0	0	0	0	0	0	0	0
Surveillance active, and of clinically appropriate duration?	0	0	0	0	0	0	0	0	0	0	0	0	0	0	0	0	0
0 = not defined	1 = adequate	2 = clearly defined
